# Supplementary material for: Paired box 6 gene delivery preserves beta cells and improves islet transplantation efficacy
Source: EMBO Mol Med. 2023 Nov 7;15(12):e17928. doi: 10.15252/emmm.202317928 (PMC10701606; doi:10.15252/emmm.202317928)
Supplement: Supplementary file 2 — Source Data for Figure 1 [file EMMM-15-e17928-s002.zip › Figure_1/Figure_1_numerical_data.xlsx]

## Sheet: Sheet1
Fig. 1A
		Vehicle								Insulin										Exendin-4								GIP								IGF1
	Ctrl	0.984985	1.01451	1.04179	0.987487	1.02352	0.985736	0.98048	0.981481	1.11681	1.08121	1.12227	1.13289	1.11222	1.12945	1.26553	1.0993	1.37918	1.31805	1.07693	1.35515	1.00011	1.54015	1.65898	1.13821	1.07434	1.24639	1.24366	1.23761	1.30462	1.18532	1.15905	1.14906	1.12883	1.1354	1.17964	1.37764	1.25447	1.19605	1.329	1.29505	1.26396	1.28267
	PAX6 KD	0.789916	0.796519	0.746061	0.810138	0.69695	0.795281	0.583294	0.792392	0.751947	0.821281	0.883187	0.793217	0.824996	0.836964	0.760757	0.884838			0.731394	0.668081	0.798202	0.744988	0.696436	0.792764	0.856853	0.861903	0.708408	0.796171	0.721809	0.712613	0.733371	0.801689	0.831119	0.821922	0.779329	0.826239	0.754867	0.960348	0.860198	0.785085	0.823361	0.946822
Fig. 1B
Ctrl	PAX6 KD
1.05048	1.50154
0.962456	1.38742
1.01629	1.24709
0.970775	1.35116
0.894265	1.66977
1.0404	1.48185
1.13404	1.47877
0.931289	1.33963
Fig. 1C
Ctrl	PAX6 KD
2.66	1.45
2.61	1.52
2.68	1.62
2.88	1.69
3.05	1.65
Fig. 1D
Ctrl	PAX6 KD
160.65	81.9929
155.494	87.642
154.448	81.8986
144.057	78.8062
155.631	145.013
148.658	123.19
148.248	100.896
164.724	101.486
164.266	134.05
147.245	117.217
	120.265
Fig. 1E
	Ctrl				PAX6 KD
IRβ	0.952117	1.04788	0.912456	1.08754	0.654637	0.766951	0.893317	0.789136
IRS2	1.07869	0.921311	1.12925	0.87075	0.664032	0.812591	0.677027	0.525468
PI3K85	1.10297	0.897029	0.868489	1.13151	0.48164	0.4179	0.719195	0.603145
PI3K110α	1.1417	0.858304	0.975413	1.02459	0.52595	0.550569	0.92023	0.782627
GLP-1R	0.962539	0.815826	1.05974	1.1619	0.624137	0.702456	0.670803	0.532014
GIPR	1.10864	0.891358	1.07323	0.926766	0.588072	0.67714	0.578005	0.715754
Fig. 1F
	Vehicle				Insulin
Ctrl	1.01811	0.981893	0.880497	1.1195	2.30435	1.95762	2.54221	3.12151
PAX6 KD	0.645669	0.588751	0.766045	0.814884	0.742181	0.850673	1.28082	1.14702
Fig. 1G
	Vehicle				Exendin-4
Ctrl	0.919098	1.0809	0.854403	1.1456	4.3461	4.29789	3.93698	4.09085
PAX6 KD	1.07377	1.15018	0.950572	1.06509	1.52197	1.31385	1.7302	1.74989
Fig. 1H
	Vehicle				GIP
Ctrl	1.04683	0.953169	1.0339	0.966105	2.51035	2.89896	3.08156	2.91315
PAX6 KD	0.936884	1.03211	1.18311	1.00099	1.4633	1.2617	1.48663	1.75398
Fig. 1I
Ctrl	PAX6 KD
2.62222	1.19808
2.24288	1.27502
2.80243	2.05158
2.00458	1.5222
2.70745	1.60786
2.59147	1.44241
2.12169	1.84255
Fig. 1J
Ctrl	PAX6 KD
2.34199	1.98055
2.12169	1.90216
2.73777	0.94765
2.42351	1.19042
2.1285	1.2531
1.63998	1.49254
