# Supplementary material for: Paired box 6 gene delivery preserves beta cells and improves islet transplantation efficacy
Source: EMBO Mol Med. 2023 Nov 7;15(12):e17928. doi: 10.15252/emmm.202317928 (PMC10701606; doi:10.15252/emmm.202317928)
Supplement: Supplementary file 3 — Source Data for Figure 2 [file EMMM-15-e17928-s006.zip]

Archive with 3 entries (2 files):
- Figure_2/
- Figure_2/Figure_2_numerical_data.xlsx
- Figure_2/Figure_2_western.pdf
