# Supplementary material for: Paired box 6 gene delivery preserves beta cells and improves islet transplantation efficacy
Source: EMBO Mol Med. 2023 Nov 7;15(12):e17928. doi: 10.15252/emmm.202317928 (PMC10701606; doi:10.15252/emmm.202317928)
Supplement: Supplementary file 3 — Source Data for Figure 2 [file EMMM-15-e17928-s006.zip › Figure_2/Figure_2_numerical_data.xlsx]

## Sheet: Sheet1
Fig. 2A
	Vehicle								Insulin								Exendin-4								GIP								IGF1
Ctrl + GFP	0.947364	0.985557	1.00287	1.00287	0.993972	1.03427	1.01242	1.02067	1.14642	1.12214	1.23494	1.16681	1.15224	1.11842	1.19108	1.08282	1.12345	1.39849	1.36011	1.37428	1.28674	1.08545	1.07956	1.23821	1.06213	1.27546	1.30054	1.30468	1.05648	1.08069	1.21363	1.17412	1.27884	1.29176	1.15355	1.22241	1.2969	1.37591	1.09373	1.16735
HGPA + GFP	0.91846	0.988135	0.930129	0.948732	0.978834	0.890725	0.912372	1.03329	1.08047	1.08538	0.955496	0.996591	0.952114	0.951437	0.988812	1.02822	1.06984	0.996453	0.956822	1.01344	0.980412	1.00589	1.0775	1.03703	1.03325	1.00683	0.988904	0.983243	1.09731	1.02665	1.06827	1.03137	1.05118	1.0776	1.03137	1.10969	1.04845	0.955878	0.955878	0.968145
HGPA + PAX6	1.01784	0.984027	1.00901	1.03229	1.00986	0.996602	1.04112	0.975191	1.02986	1.07588	1.22645	1.1251	1.18933	1.07665	1.12333	1.11261	1.10783	1.03145	1.18702	1.18465	1.26585	1.20599	1.17872	1.19506	1.03998	1.19988	1.26255	1.2466	1.06541	1.13972	1.09887	1.03405	1.16805	1.12312	1.22734	1.04515	1.1973	1.17635	1.07163	1.27438
Fig 2B
Ctrl + GFP	HGPA + GFP	HGPA + PAX6
1.14447	1.1987	1.14377
1.17779	1.29298	1.01755
0.843632	1.16987	1.12624
0.976085	1.25636	0.991148
1.05789	1.09664	1.12468
0.881723	1.26999	1.09018
1.02889	1.23805	1.23385
0.889514	1.39422	1.07092
Fig 2C
Ctrl + GFP	HGPA + GFP	HGPA + PAX6
3.11	1.62	2.18
2.62	1.62	2.54
2.48	1.78	2.68
2.94	1.58	2.31
2.43	1.45	2.15
Fig. 2D
Ctrl + GFP	HGPA + GFP	HGPA + PAX6
141.449	61.3031	114.908
169.658	76.583	124.176
178.723	65.1521	109.092
181.56	85.4323	130.162
128.537	75.8587	120.477
170.783	79.0593	110.065
176.348	66.7906	121.115
138.202	75.0859	132.051
Fig. 2E
	Ctrl + GFP				HGPA + GFP				HGPA + PAX6
IRβ	0.997548	1.00245	1.11729	0.882708	0.805324	0.881411	0.774667	0.767991	0.855421	1.02232	0.91395	1.09302
IRS2	1.04741	0.952591	0.973151	1.02685	0.559037	0.669909	0.644279	0.523631	0.747065	0.840647	0.800818	0.904812
PI3K85	1.08646	0.913538	0.969542	1.03046	0.635956	0.72539	0.805907	0.721246	0.864744	0.831901	0.820071	0.958676
PI3K110α	0.999392	1.00061	0.889533	1.11047	0.723427	0.709886	0.658084	0.792638	0.839707	0.887375	0.861639	0.973775
GLP-1R	1.04989	0.95011	0.870458	1.12954	0.482581	0.632263	0.541075	0.751402	0.796788	0.856223	0.810449	0.982424
GIPR	1.01948	0.980515	0.813569	1.18643	0.629312	0.565746	0.636747	0.650439	0.699755	0.827849	0.874973	0.929155
Fig. 2F
	Vehicle				Insulin
Ctrl + GFP	0.971793	1.02821	0.981501	1.0185	2.32709	2.47299	2.92134	2.87557
HGPA + GFP	0.70422	0.661583	0.819401	0.764659	1.31567	1.41011	1.47069	1.08658
HGPA + PAX6	1.04227	1.04384	0.883491	0.954694	2.571	2.58864	2.01466	2.08736
Fig. 2G
	Vehicle				Exendin-4
Ctrl + GFP	0.878645	1.12136	1.10081	0.899188	3.91237	3.40809	3.15956	3.3753
HGPA + GFP	1.0201	1.08373	0.804932	0.844791	2.41003	2.20736	1.66677	1.49684
HGPA + PAX6	1.37321	1.1991	1.01121	0.957285	3.32242	2.95581	2.46656	3.08534
Fig. 2H
	Vehicle				GIP
Ctrl + GFP	0.80581	1.19419	1.09977	0.90023	4.32231	4.01293	3.20501	4.12836
HGPA + GFP	1.09452	0.928642	0.852422	0.887345	2.37815	1.64921	1.99869	1.85312
HGPA + PAX6	1.11111	1.29003	0.981693	0.905787	3.39904	3.62267	2.45706	2.89318
