# Supplementary material for: Paired box 6 gene delivery preserves beta cells and improves islet transplantation efficacy
Source: EMBO Mol Med. 2023 Nov 7;15(12):e17928. doi: 10.15252/emmm.202317928 (PMC10701606; doi:10.15252/emmm.202317928)
Supplement: Supplementary file 4 — Source Data for Figure 3 [file EMMM-15-e17928-s008.zip]

Archive with 38 entries (37 files):
- Figure_3/
- Figure_3/3H_STZ+AAV-Ctrl_DAPI.tif
- Figure_3/3H_STZ+AAV-Ctrl_Glucagon.tif
- Figure_3/3H_STZ+AAV-Ctrl_Insulin.tif
- Figure_3/3H_STZ+AAV-Ctrl_Merged.tif
- Figure_3/3H_STZ+AAV-PAX6_DAPI.tif
- Figure_3/3H_STZ+AAV-PAX6_Glucagon.tif
- Figure_3/3H_STZ+AAV-PAX6_Insulin.tif
- Figure_3/3H_STZ+AAV-PAX6_Merged.tif
- Figure_3/3H_vehicle+AAV-Ctrl_DAPI.tif
- Figure_3/3H_vehicle+AAV-Ctrl_Glugacon.tif
- Figure_3/3H_vehicle+AAV-Ctrl_Insulin.tif
- Figure_3/3H_vehicle+AAV-Ctrl_Merged.tif
- Figure_3/3I_STZ+AAV-Ctrl_DAPI.tif
- Figure_3/3I_STZ+AAV-Ctrl_Insulin.tif
- Figure_3/3I_STZ+AAV-Ctrl_Ki67.tif
- Figure_3/3I_STZ+AAV-Ctrl_Merged.tif
- Figure_3/3I_STZ+AAV-PAX6_DAPI.tif
- Figure_3/3I_STZ+AAV-PAX6_Insulin.tif
- Figure_3/3I_STZ+AAV-PAX6_Ki67.tif
- Figure_3/3I_STZ+AAV-PAX6_Merged.tif
- Figure_3/3I_vehicle+AAV-Ctrl_DAPI.tif
- Figure_3/3I_vehicle+AAV-Ctrl_Insulin.tif
- Figure_3/3I_vehicle+AAV-Ctrl_Ki67.tif
- Figure_3/3I_vehicle+AAV-Ctrl_Merged.tif
- Figure_3/3J_STZ+AAV-Ctrl_DAPI.tif
- Figure_3/3J_STZ+AAV-Ctrl_Insulin.tif
- Figure_3/3J_STZ+AAV-Ctrl_Merged.tif
- Figure_3/3J_STZ+AAV-Ctrl_Tunel.tif
- Figure_3/3J_STZ+AAV-PAX6_DAPI.tif
- Figure_3/3J_STZ+AAV-PAX6_Insulin.tif
- Figure_3/3J_STZ+AAV-PAX6_Merged.tif
- Figure_3/3J_STZ+AAV-PAX6_Tunel.tif
- Figure_3/3J_vehicle+AAV-Ctrl_DAPI.tif
- Figure_3/3J_vehicle+AAV-Ctrl_Insulin.tif
- Figure_3/3J_vehicle+AAV-Ctrl_Merged.tif
- Figure_3/3J_vehicle+AAV-Ctrl_Tunel.tif
- Figure_3/Figure_3_numerical_data.xlsx
