# Supplementary material for: Paired box 6 gene delivery preserves beta cells and improves islet transplantation efficacy
Source: EMBO Mol Med. 2023 Nov 7;15(12):e17928. doi: 10.15252/emmm.202317928 (PMC10701606; doi:10.15252/emmm.202317928)
Supplement: Supplementary file 4 — Source Data for Figure 3 [file EMMM-15-e17928-s008.zip › Figure_3/Figure_3_numerical_data.xlsx]

## Sheet: Sheet1
Fig. 3A
Time (week)	Vehicle + AAV-Ctrl												STZ + AAV-Ctrl												STZ + AAV-PAX6
-1	8.4	9.7	8.9	9.7	8	8.4	9.3	8.9	9.1	8.2	8.9	7.7	9	6.5	7.2	8.8	9.4	8.9	8.6	7.2	7.7	8.6			9.4	7.8	6.7	8	9.8	9.3	8.1	7.3	7.5	6.9
0	8.9	9.4	9.4	8.8	8	7.6	8.8	9.2	9.5	9.4	7.8	8	14.1	14.9	14.2	18	14.5	16.6	15.3	17.2	15.1	14.3			14.7	14.4	14.9	15.9	14.4	17.3	16.4	15.1	18.8	14.2
2	9.5	9.2	8.7	8.1	9.4	8.5	9.7	9	6.4	6	8.7	8	19.9	22	20.1	24.2	23.6	28.1	26.4	27.9	23.3	27			22	18.3	20.9	18.9	24.8	22	18.1	13.2	25.3	18.6
4	9	9.8	5.6	5.6	6.7	6.5	7.8	9.4	7.5	9.2	7.3	8.3	26	24.4	25.4	28.6	26.1	32	23	29.7	28.9	32			18	18.5	20	22	25.5	22.2	19.8	11.3	26.9	20.8
6	9.7	7.5	7.5	7.7	8.9	8.7	7.1	7.5	8.5	9.8	8.3	7.5	27.2	26.5	26.2	32	28	32	32	31.1	29.7	32			17.5	16.1	18.5	20.9	23.7	18.6	16.4	11	28.6	19
Fig. 3B
Time (min)	Vehicle + AAV-Ctrl												STZ + AAV-Ctrl												STZ + AAV-PAX6
0	4.4	4.4	4.2	4.6	4.8	4.5	3.9	5.3	6.5	6	4.3	4.2	11.4	9.4	9.6	21.2	8.3	11.7	11.9	19.3	8.4	9.5			8.3	6.4	7.7	8.6	7.3	10.4	8.8	9	9.4	7.8
15	12.3	13.3	14.7	15.2	15.9	16.6	14.3	13.2	11.8	18.8	18.3	19.4	28.7	25.9	26	34	20.2	24.5	19.5	34	23.6	32.5			11.6	19.5	24.9	26.6	24.4	27.5	17.8	15.9	21.4	15.8
30	15.5	14.3	15.1	16.4	18.1	17.5	14.8	15.5	9.4	20.2	18.9	17.9	34	30.5	32.2	34	29.1	29.8	22.8	34	28.7	34			19.2	26.9	27.5	27.9	27.5	30.2	21.4	19.4	24.9	18.6
60	10.9	9.8	13.7	12.4	14.8	15.2	11	12.2	5.6	13.5	15.1	13.9	34	25.9	29.7	34	29	26.1	24.9	34	27.1	31.7			16.5	25.4	25.3	24.2	25.5	31.1	19.5	15.5	17.7	19
90	7.7	6.4	11.2	9.6	9.6	11.3	8	9.7	5.7	8.3	10.1	11.4	31.5	20.9	29.5	32.6	26	23.1	23.1	33.2	24.1	29.4			16	22	22.2	20.8	23.8	26.9	20.2	14.7	15.1	18.1
120	6	5.9	8.4	7.5	6.4	8.2	6.5	7.8	4.6	7.4	6.8	8.2	31.5	18.1	27.7	32.4	23.3	24.5	23.1	31.2	18.9	27.4			14.1	18.4	21.1	19.9	22	20.3	18.4	13.8	13.6	15
Fig. 3C
Vehicle + AAV-Ctrl	STZ + AAV-Ctrl	STZ + AAV-PAX6
1214	3719	1855
1129	2821	2644
1465	3378	2792
1404	3918	2740
1510	3020	2849
1595	2969	3215
1244	2681	2282
1361	3904	1856
845.3	2882	2140
1547	3568	2052
1590
1607
Fig. 3D
Vehicle + AAV-Ctrl	STZ + AAV-Ctrl	STZ + AAV-PAX6
0.466846	0.09991	0.30163
0.397531	0.109458	0.148758
0.414359	0.076805	0.414095
0.404442	0.099488	0.200506
0.441367	0.09991	0.303096
0.66635	0.143588	0.15282
0.493116	0.131455	0.234636
0.480957	0.160451	0.359287
0.288812	0.157462	0.286833
0.346046	0.186211	0.327847
0.578151
0.478979
Fig. 3E
Vehicle + AAV-Ctrl	STZ + AAV-Ctrl	STZ + AAV-PAX6
0.116204	0.0166285	0.0658946
0.152565	0.0192784	0.0511631
0.15829	0.0188979	0.0840057
0.133182	0.0636341	0.0820854
0.126329	0.026445	0.0809529
0.0988178	0.0512168	0.0721883
0.162632	0.0151737	0.0467629
0.155058	0.0596099	0.0813334
0.152345	0.0374298	0.115984
0.143796	0.0375193	0.0921168
0.12256
0.134901
Fig. 3F
Vehicle + AAV-Ctrl	STZ + AAV-Ctrl	STZ + AAV-PAX6
110.959	173.414	173.693
92.969	129.696	104.621
116.086	151.508	163.626
112.264	258.612	241.833
110.68	189.913	153.372
102.011	242.672	220.953
145.449	168.1	104.341
83.6475	313.031	205.946
77.9614	358.259	155.516
83.0882	280.145	130.721
83.1814
61.4623
Fig. 3G
Vehicle + AAV-Ctrl	STZ + AAV-Ctrl	STZ + AAV-PAX6
0.231151	2.99718	2.63216
0.413888	2.05167	1.86445
2.06551	6.36832	3.86603
2.43678	6.55533	2.25739
0.820888	8.01639	3.77536
0.361074	7.39097	1.54221
2.11621	4.60519	5.83983
0.163881	5.34409	4.41418
0.362245	5.01911	3.23899
0.922275	2.49651	1.85346
1.22616
1.14237
Fig. 3H
Vehicle + AAV-Ctrl	STZ + AAV-Ctrl	STZ + AAV-PAX6
0.178153	1.32133	0.463326
0.123009	2.24689	0.57422
0.124154	1.47635	0.43401
0.209649	1.85703	0.680593
0.190397	0.945574	1.22002
0.252082	2.14877	1.07825
Fig. 3I
Vehicle + AAV-Ctrl	STZ + AAV-Ctrl	STZ + AAV-PAX6
0.31806	0.1136	0.7781
0.55782	0.0658	1.0518
0.45999	0.0863	0.2231
0.51354	0.1023	0.1726
0.24048	0.0421	0.477
0.71523	0.0964	0.5933
Fig. 3J
Vehicle + AAV-Ctrl	STZ + AAV-Ctrl	STZ + AAV-PAX6
1.5391	38.8937	21.0859
1.73283	32.0642	20.3527
1.51754	41.826	16.325
1.67768	45.8449	22.7244
1.49807	49.7462	22.8657
1.33613	34.8212	24.0479
