# Supplementary material for: Paired box 6 gene delivery preserves beta cells and improves islet transplantation efficacy
Source: EMBO Mol Med. 2023 Nov 7;15(12):e17928. doi: 10.15252/emmm.202317928 (PMC10701606; doi:10.15252/emmm.202317928)
Supplement: Supplementary file 5 — Source Data for Figure 4 [file EMMM-15-e17928-s003.zip]

Archive with 27 entries (26 files):
- Figure_4/
- Figure_4/4I_db++AAV-Ctrl_DAPI.tif
- Figure_4/4I_db++AAV-Ctrl_Insulin.tif
- Figure_4/4I_db++AAV-Ctrl_Ki67.tif
- Figure_4/4I_db++AAV-Ctrl_Merged.tif
- Figure_4/4I_dbdb+AAV-Ctrl_DAPI.tif
- Figure_4/4I_dbdb+AAV-Ctrl_Insulin.tif
- Figure_4/4I_dbdb+AAV-Ctrl_Ki67.tif
- Figure_4/4I_dbdb+AAV-Ctrl_Merged.tif
- Figure_4/4I_dbdb+AAV-PAX6_DAPI.tif
- Figure_4/4I_dbdb+AAV-PAX6_Insulin.tif
- Figure_4/4I_dbdb+AAV-PAX6_Ki67.tif
- Figure_4/4I_dbdb+AAV-PAX6_Merged.tif
- Figure_4/4J_db++AAV-Ctrl_DAPI.tif
- Figure_4/4J_db++AAV-Ctrl_Insulin.tif
- Figure_4/4J_db++AAV-Ctrl_Merged.tif
- Figure_4/4J_db++AAV-Ctrl_Tunel.tif
- Figure_4/4J_dbdb+AAV-Ctrl_DAPI.tif
- Figure_4/4J_dbdb+AAV-Ctrl_Insulin.tif
- Figure_4/4J_dbdb+AAV-Ctrl_Merged.tif
- Figure_4/4J_dbdb+AAV-Ctrl_Tunel.tif
- Figure_4/4J_dbdb+AAV-PAX6_DAPI.tif
- Figure_4/4J_dbdb+AAV-PAX6_Insulin.tif
- Figure_4/4J_dbdb+AAV-PAX6_Merged.tif
- Figure_4/4J_dbdb+AAV-PAX6_Tunel.tif
- Figure_4/Figure_4_numerical_data.xlsx
- Figure_4/Figure_4_western.pdf
