# Supplementary material for: Paired box 6 gene delivery preserves beta cells and improves islet transplantation efficacy
Source: EMBO Mol Med. 2023 Nov 7;15(12):e17928. doi: 10.15252/emmm.202317928 (PMC10701606; doi:10.15252/emmm.202317928)
Supplement: Supplementary file 5 — Source Data for Figure 4 [file EMMM-15-e17928-s003.zip › Figure_4/Figure_4_numerical_data.xlsx]

## Sheet: Sheet1
Fig. 4A
Months post-AAV	db/+ + AAV-Ctrl												db/db + AAV-Ctrl												db/db + AAV-PAX6
0	8.9	7.3	7.2	9.5	7.3	8.9	8.8	9	7.2	8.1			12.1	16.2	14.4	13.2	14	18.2	14	14.5	14.7	13.3			13	11.3	18	12.7	16.5	12.8	16.3	14.3	18.4	13.9
1	7.8	7.9	8.3	7.5	7.1	7.7	8.9	6.4	7.7	7.6			14.7	19.3	12.8	17.4	13.4	17.6	10.9	16.7	13.5	14.2			12.7	16.5	16.3	14.3	12.9	14.5	14.2	10.8	10.3	12.9
2	8.8	4.6	6.2	8.3	7.1	8.4	10.9	8.8	8.9	7.3			13.8	21.9	14.5	12.6	22.6	20.1	14.6	20.1	15.1	15.6			10.8	16.8	15.2	11.9	17	9.7	15.6	12.3	13.7	13.9
3	8	8	9.5	6.5	10.2	6.9	8.9	7.2	9.5	7.3			12.9	27.2	14.6	12.4	23.4	28	16.4	15.3	16.3	15.9			13	15.8	13.6	12.8	16.5	9.2	14.4	15.3	13.8	14.2
4	6.7	6.4	6.1	7	9.4	8.6	8.2	7.8	5.4	8.3			13.4	18	15.6	12.6	23.8	32	16.4	15.3	16.9	16.2			12.2	14.8	12.8	12.4	13.1	9.3	13.3	14	12.1	13.5
5	8.3	6.2	6.9	8.2	9.8	8.9	9.9	8.9	8.8	9			14.3	22.3	13.7	12.1	22.3	29	18.3	17.8	17.1	16.9			13.8	16	12.4	14.5	14.5	8.5	14.5	12.4	12.3	12.9
Fig. 4B
Months post-AAV	db/+ + AAV-Ctrl												db/db + AAV-Ctrl												db/db + AAV-PAX6
0	0.24793	0.248955	0.211498	0.354486	1.59498	0.297384	0.270481	0.221027	0.206256	0.18964			1.47703	1.80619	3.05797	3.30511	1.395	2.10186	1.74447	2.22293	2.41158	1.86607			2.69768	0.991191	1.9146	2.58744	2.60643	3.13789	2.10186	1.74447	2.04773	2.39766
1	0.240976	0.224192	0.176979	0.257557	0.325737	0.233423	0.235797	0.212455	0.388115	0.296988			3.20805	0.829509	4.06604	3.0192	3.62135	2.07891	1.4794	4.71857	2.94317	2.81209			1.87503	2.42865	1.70518	6.24044	3.80387	3.06694	1.37205	1.38788	3.06232	2.40769
2	1.56363	0.176584	0.504761	0.344365	0.315978	0.257557	0.206124	0.190827	0.361608	0.584613			2.24139	1.12465	2.22583	3.31487	2.62436	3.92203	1.12465	2.92082	2.60161	2.27304			4.07422	2.34267	2.50514	4.69273	2.92082	6.5791	5.3959	1.69331	3.40369	4.14728
3	0.256681	0.317678	0.205289	0.638287	0.366355	0.204146	0.186343	0.332859	0.286306	0.259535			1.74685	0.588965	5.51643	4.5226	1.90985	1.35807	1.12465	2.92082	3.09371	1.82835			6.12544	3.5504	5.88859	3.85979	3.81469	5.54703	5.34684	1.90985	4.85606	4.1546
4	0.330749	0.578019	0.213773	0.782561	0.301604	0.196365	0.181991	0.326792	0.501925	0.297911			2.39067	0.516959	2.85488	4.38809	1.86396	1.07427	2.20789	4.47803	2.53765	2.40604			3.95764	4.00644	5.07781	4.40444	2.20789	4.47803	5.07095	1.86396	4.36158	3.40521
5	1.08205	0.438756	0.207311	0.270612	0.59147	0.328507	0.211663	0.256792	0.348842	0.325737			3.10703	0.557314	3.03318	4.51416	0.965079	0.66941	1.3673	3.3117	2.80292	1.57838			3.41879	3.63718	5.33629	3.51928	1.999	3.46811	3.46363	2.8984	3.30327	3.95729
Fig. 4C
Time (min)	db/+ + AAV-Ctrl										db/db + AAV-Ctrl										db/db + AAV-PAX6
0	5.9	4.2	4.4	6.6	4.1	4.8	4.6	4.7	4.4	5.3	15.4	11.2	12.3	13.5	10.5	14.7	10.3	10.2	11.6	13.6	10.3	8	9.6	8.7	9.3	11.3	9.4	9.2	12.6	8.8
15	14.2	16.3	17.5	15.7	12.3	17.5	16.1	16.4	16.2	16.8	30	25.1	26.7	25.4	25.1	26.9	26.1	20.4	26.8	24.2	19.2	19.7	18.8	19.8	27.4	22.4	23.1	20.3	18.8	22.5
30	13.1	16.8	16.1	11.6	14.8	15.2	12.6	14.7	14.6	17.6	35	35	34	35	35	29	35	27.1	31.7	32.8	24.8	21.7	23.8	29.3	30	25.3	31.7	24.3	29.4	31.5
60	10.7	10.9	13.1	6.8	12.9	13.4	9	13.8	11.7	14.3	30	35	34	35	35	27.3	35	34	28.6	32	25.5	19.5	20.2	27.9	28.4	24.3	30	22.4	22.4	28
90	8.7	11.1	9.5	6	9.7	10.8	7	9.7	7.7	9.2	28.1	28.4	29.6	31	35	26.7	28.9	34	26.9	28	20.9	16.1	18.5	24.8	27.6	22.2	28	21.8	20.1	22.5
120	6.6	7.8	6.7	5.3	7.9	7.6	6.6	7.1	6.1	7.1	23.9	23.1	30.9	27.8	30.2	24.2	26.9	29.6	25.2	25	18.5	15.4	15.9	19.5	24.2	19.2	24.2	18.8	18	20.3
Fig. 4D
db/+ + AAV-Ctrl	db/db + AAV-Ctrl	db/db + AAV-PAX6
1233	3455	2593
1431	3497	2143
1436	3629	2289
1010	3667	2895
1345	3796	3199
1481	3149	2673
1139	3577	3233
1424	3476	2528
1278	3245	2583
1499	3378	2932
Fig. 4E
Time (min)	db/+ + AAV-Ctrl										db/db + AAV-Ctrl										db/db + AAV-PAX6
0	100	100	100	100	100	100	100	100	100	100	100	100	100	100	100	100	100	100	100	100	100	100	100	100	100	100	100	100	100	100
15	108.645	111.369	118.129	104.838	121.69	109.026	110.576	109.093	109.366	123.112	118.567	96.3883	93.7854	92.1192	93.2037	104.828	101.227	100.617	105.464	91.948	100.855	107.066	116.151	101.667	109.366	107.475	107.93	108.188	108.879	105.581
30	120.356	127.494	134.526	122.529	124.532	130.964	117.351	103.031	107.324	120.223	90.4025	97.8104	97.9442	97.0199	106.694	92.9581	115.954	122.13	110.577	109.808	102.064	120.966	103.23	113.235	107.324	106.042	116.376	113.711	121.528	137.585
Fig. 4F
db/+ + AAV-Ctrl	db/db + AAV-Ctrl	db/db + AAV-PAX6
71.6923	167.846	119.154
120.769	184.249	91
81.5385	98.6923	99.1538
76.3077	106.385	139.769
114.487	145.495	81.9231
77.3846	208	111.923
84.7692	163.769	118.173
51.4615	124.462	108.462
75.5385	141.615	128.75
105.308	121.154	122.212
Fig. 4G
db/+ + AAV-Ctrl	db/db + AAV-Ctrl	db/db + AAV-PAX6
59.0164	33.2951	45.3707
61.8776	32.8078	34.2728
49.322	27.3402	43.4839
51.8671	22.3133	40.4358
56.7574	25.3602	48.9211
61.9193	24.2185	50.4284
40.3921	18.4032	38.9582
44.5415	27.197	37.7057
33.0784	33.0575	31.4302
32.427	41.2247	55.0134
Fig. 4H
db/+ + AAV-Ctrl	db/db + AAV-Ctrl	db/db + AAV-PAX6
0.682464	1.39987	1.43035
0.619273	1.44671	1.17387
1.07202	1.55227	1.15826
1.2378	1.54632	1.27051
0.985782	1.60208	1.13967
1.27646	1.45711	1.32701
1.03857	1.69724	1.27869
1.08763	1.60654	1.38946
Fig. 4I
db/+ + AAV-Ctrl	db/db + AAV-Ctrl	db/db + AAV-PAX6
0.38112	0.12968	0.20584
0.2976	0.1316	0.32792
0.21872	0.10104	0.1748
0.41	0.22808	0.24792
0.2716	0.17688	0.32136
0.32168	0.1824	0.27312
Fig. 4J
db/+ + AAV-Ctrl	db/db + AAV-Ctrl	db/db + AAV-PAX6
0.4816	2.398	1.382
0.2952	3.0254	2.542
0.3252	1.9625	1.625
0.432	2.012	1.528
0.3912	2.7254	2.041
0.4216	3.824	1.105
Fig. 4K
	db/+ + AAV-Ctrl				db/db + AAV-Ctrl				db/db + AAV-PAX6
PAX6	1.03099	0.96901	0.960022	1.03998	0.570599	0.570343	0.657179	0.608562	0.906275	0.848045	0.968708	1.05092
IRβ	0.845636	1.15436	0.982981	1.01702	0.72827	0.662657	0.621991	0.697806	0.75802	0.980497	0.845048	0.821107
IRS2	1.05952	0.940482	1.0935	0.906504	0.624376	0.824457	0.72648	0.705866	0.808234	0.926697	0.841286	1.03982
PI3K85	0.898682	1.10132	0.88952	1.11048	0.666607	0.44142	0.598	0.705869	0.708271	0.854356	0.784603	0.901517
PI3K110α	0.973439	1.02656	0.943562	1.05644	0.622449	0.551385	0.718854	0.81838	0.746737	0.819948	0.967429	0.911197
GLP-1R	0.93814	0.933842	1.13968	0.988342	0.767455	0.642629	0.589425	0.714702	0.763937	0.881016	0.812878	0.93653
GIPR	0.892424	1.01599	0.970676	1.12091	0.675925	0.570591	0.561083	0.780623	0.942096	0.907432	0.794251	0.777418
