# Supplementary material for: Paired box 6 gene delivery preserves beta cells and improves islet transplantation efficacy
Source: EMBO Mol Med. 2023 Nov 7;15(12):e17928. doi: 10.15252/emmm.202317928 (PMC10701606; doi:10.15252/emmm.202317928)
Supplement: Supplementary file 6 — Source Data for Figure 5 [file EMMM-15-e17928-s001.zip › Figure_5/Figure_5_numerical_data.xlsx]

## Sheet: Sheet1
Fig. 5A
Normal + AAV-Ctrl	T2D + AAV-Ctrl	T2D + AAV-PAX6
124.373	119.324	86.2958
101.786	100.767	107.257
125.864	86.8599	124.885
112.526	76.9599	114.058
131.067	61.3222	127.299
111.537	55.9783	91.5341
150.515	44.4788	83.4445
85.8794	42.9484	80.2958
Fig. 5B
Normal + AAV-Ctrl	T2D + AAV-Ctrl	T2D + AAV-PAX6
1.16704	3.20521	1.12916
0.824974	2.87143	1.48708
0.839177	2.10209	1.7328
1.07116	3.50821	2.27963
1.51502	1.79908	1.84643
1.19899	1.52212	1.67125
0.798935	2.06066	1.81329
0.584702	3.52242	2.41337
Fig. 5C
Normal + AAV-Ctrl	T2D + AAV-Ctrl	T2D + AAV-PAX6
0.145693	0.016446	0.183036
0.231799	0.038262	0.136939
0.23189	0.047078	0.058679
0.257739	0.041674	0.105067
0.171475	0.059557	0.121615
Fig. 5D
Normal + AAV-Ctrl	T2D + AAV-Ctrl	T2D + AAV-PAX6
0.114129	4.30323	2.4587
0.250601	2.18201	1.19213
0.970575	1.95796	1.53757
0.506337	1.48636	1.95796
0.338916	3.21022	1.02315
	4.20593	0.775519
Fig. 5E
	Normal + AAV-Ctrl				T2D + AAV-Ctrl				T2D + AAV-PAX6
PAX6	1.07879	0.921214	0.979955	1.02005	0.557392	0.599823	0.748114	0.622006	1.02794	0.939598	1.16412	0.857197
IRβ	0.904181	1.09582	1.0555	0.944504	0.811078	0.71291	0.629361	0.666598	0.948509	0.873783	0.801064	0.828226
IRS2	1.01885	0.981152	1.04941	0.950589	0.763864	0.785845	0.899072	0.776177	0.923289	0.942287	0.989432	0.87212
PI3K85	1.02857	0.971429	1.06905	0.930953	0.7412	0.774308	0.83624	0.681208	0.919519	0.878713	0.80076	0.857851
PI3K110α	0.974374	1.02563	1.09728	0.90272	0.72445	0.626988	0.694748	0.715328	0.860117	0.774402	0.965055	0.943485
GLP-1R	0.964855	1.03514	0.924697	1.0753	0.530299	0.561389	0.704996	0.621351	0.7629	0.764854	0.931371	0.859244
GIPR	1.04195	0.958047	1.08512	0.914884	0.633845	0.608848	0.710342	0.839438	0.816401	0.839242	0.867767	0.937493
Fig. 5F
	Vehicle				Insulin
Normal + AAV-Ctrl	0.969485	1.03052	0.87841	1.12159	2.40313	2.70704	2.03639	2.33566
T2D + AAV-Ctrl	0.57046	0.524147	0.6817	0.668992	1.04929	0.919565	1.17827	1.40416
T2D + AAV-PAX6	0.763152	0.753993	0.686147	0.823946	1.58795	1.91739	1.52229	2.12463
Fig. 5G
	Vehicle				Exendin-4
Normal + AAV-Ctrl	0.806293	1.19371	1.01594	0.984056	2.51133	2.73033	3.06866	3.3036
T2D + AAV-Ctrl	0.985184	0.932376	0.728327	0.839802	1.62192	1.28933	1.52523	1.16944
T2D + AAV-PAX6	0.948623	0.803907	1.14658	0.931995	1.84087	2.14067	2.59895	2.31442
Fig. 5H
	Vehicle				GIP
Normal + AAV-Ctrl	1.11364	0.886364	1.12843	0.871572	2.76938	2.89917	3.24784	3.13819
T2D + AAV-Ctrl	1.23755	1.25419	1.07401	0.950177	1.74767	1.61682	1.48993	1.93249
T2D + AAV-PAX6	1.42468	1.13769	1.25335	1.01825	2.41488	2.19349	2.86271	2.71221
