# Supplementary material for: Paired box 6 gene delivery preserves beta cells and improves islet transplantation efficacy
Source: EMBO Mol Med. 2023 Nov 7;15(12):e17928. doi: 10.15252/emmm.202317928 (PMC10701606; doi:10.15252/emmm.202317928)
Supplement: Supplementary file 7 — Source Data for Figure 6 [file EMMM-15-e17928-s007.zip]

Archive with 26 entries (25 files):
- Figure_6/
- Figure_6/6E_STZ_Nor-Ctrl_DAPI.tif
- Figure_6/6E_STZ_Nor-Ctrl_Glucagon.tif
- Figure_6/6E_STZ_Nor-Ctrl_Insulin.tif
- Figure_6/6E_STZ_Nor-Ctrl_Merged.tif
- Figure_6/6E_STZ_T2D-Ctrl_DAPI.tif
- Figure_6/6E_STZ_T2D-Ctrl_Glucagon.tif
- Figure_6/6E_STZ_T2D-Ctrl_Insulin.tif
- Figure_6/6E_STZ_T2D-Ctrl_Merged.tif
- Figure_6/6E_STZ_T2D-PAX6_DAPI.tif
- Figure_6/6E_STZ_T2D-PAX6_Glucagon.tif
- Figure_6/6E_STZ_T2D-PAX6_Insulin.tif
- Figure_6/6E_STZ_T2D-PAX6_Merged.tif
- Figure_6/6F_STZ_Nor-Ctrl_DAPI.tif
- Figure_6/6F_STZ_Nor-Ctrl_Insulin.tif
- Figure_6/6F_STZ_Nor-Ctrl_Merged.tif
- Figure_6/6F_STZ_Nor-Ctrl_Tunel.tif
- Figure_6/6F_STZ_T2D-Ctrl_DAPI.tif
- Figure_6/6F_STZ_T2D-Ctrl_Insulin.tif
- Figure_6/6F_STZ_T2D-Ctrl_Merged.tif
- Figure_6/6F_STZ_T2D-Ctrl_Tunel.tif
- Figure_6/6F_STZ_T2D-PAX6_DAPI.tif
- Figure_6/6F_STZ_T2D-PAX6_Insulin.tif
- Figure_6/6F_STZ_T2D-PAX6_Merged.tif
- Figure_6/6F_STZ_T2D-PAX6_Tunel.tif
- Figure_6/Figure_6_numerical_data.xlsx
