# Supplementary material for: Paired box 6 gene delivery preserves beta cells and improves islet transplantation efficacy
Source: EMBO Mol Med. 2023 Nov 7;15(12):e17928. doi: 10.15252/emmm.202317928 (PMC10701606; doi:10.15252/emmm.202317928)
Supplement: Supplementary file 7 — Source Data for Figure 6 [file EMMM-15-e17928-s007.zip › Figure_6/Figure_6_numerical_data.xlsx]

## Sheet: Sheet1
Fig. 6A
Time (week)	Ctrl								STZ/Sham								STZ/Nor-Ctrl								STZ/T2D-Ctrl								STZ/T2D-PAX6
-1	8.1	6.9	7.9	7.7	8.1	8	7.1	6.7	8.3	6.3	8.8	8.3	7.3	8.9	7.5	7.6	7.9	7.3	7.9	7.5	8.2	6.9	7.2		7.5	7.4	7.3	8.3	8.3	6.9	7	8	8.4	6.8	6.5	7.4	7.5	8	7.2	7.9
0	7.2	8.3	7.7	8.4	8.7	8.2	7.8	7.3	20.6	21.6	22.4	20.9	22.9	23.1	23.9	20.7	22.4	23.2	21.7	23.1	23.1	23.4	20.9		21.1	23.5	21.6	22	22.4	20.7	23.8	20.5	21.9	22.7	22.5	23.1	23.2	20.3	23.4	23
1	8.2	8.5	8.8	8.6	7.9	7.6	8.1	8.2	26.8	20.6	31	21.8	30.1	32.6	22.1	24.8	12.4	8.5	6.7	12.6	13.9	19.9	16		23.5	20.2	19.9	21.6	22	20.4	24	22.2	20.2	17	17.8	15.8	21.6	18.4	18.1	20.1
2	7.9	8.1	7.8	8.7	8.3	8.5	7.5	7.7	28.7	27.8	32.7	25.9	25.3	27	23.5	27	11.3	11.9	15.3	14.2	17.1	17.5	13.3		24.1	20.5	24.3	18.1	22.8	21.7	25.1	24.6	16.8	13.8	15.3	17	21.2	17.9	19.6	21.6
3	7.8	7.8	7.9	8.6	7.3	7.2	6.9	7.2	30.3	28.1	31.4	26.3	27.5	28.2	25.1	30.4	13.4	11.9	16.3	15.1	15.6	17.1	15		21.6	21.3	28.4	21.2	25.5	24.7	25.8	25.2	18.8	16.2	15.4	20.4	22.5	19.5	19.6	21.1
4	8.7	7.2	8.7	8.2	6.8	8.2	7.8	8.3	32.2	30.2	34	27.6	29.9	30.6	26.2	33.5	12	12	16.9	16.1	12.4	13.4	17.9		23.5	22	27	20.4	26.9	26.1	26	25.7	17.3	15.1	15.5	20.6	24	19.8	21.4	21.3
Fig. 6B
Time (min)	Ctrl								STZ/Sham								STZ/Nor-Ctrl								STZ/T2D-Ctrl								STZ/T2D-PAX6
0	3.7	4.3	4.4	3.1	3.4	2.9	4.1	3.9	7.8	6.2	7.2	7.4	6.3	8.3	6.4	6.8	3.4	4.6	3.5	3.2	3.4	3.3	3.2		7.6	6.6	7.4	8.8	7	8.4	6.9	8.8	6.7	4.4	7.3	6.3	5.9	4.3	6.2	6
15	11.2	8.6	13.3	12.3	13.3	12.5	12.5	10	13.3	18	16	18.6	17.1	19.2	17.8	19.4	16	12.9	12.8	15.8	14.9	13.6	14.5		13.5	13.4	15.3	21.2	12.9	18.4	19.1	20.1	12.6	12.9	13.2	15.7	13.3	12.3	17.6	18.3
30	12.6	11.8	14.4	13.1	14.4	15.8	10.8	13.5	22.4	22.6	27.3	20.7	21.2	24.1	26.6	27.3	18	9.3	15.9	16.5	15.5	16.6	19.4		20.9	19.2	21.7	24.5	18.8	24.1	23	23.5	19.4	18.1	19.3	20	15.3	15.2	21.6	22.5
60	11.1	5.3	12.4	9.8	12.4	8.4	9.5	11	22.6	24.5	34	21.1	20.8	27	29.4	27.3	10.8	8.4	11.3	15.9	10.4	10.2	15		21.6	18	25.5	25.6	18.8	22.7	20.5	21.8	19.1	16.9	15.4	18.6	13.2	15.2	17.9	20
90	7.8	4.2	8.7	9.1	8.7	7.5	6.1	8.8	20.2	21.1	31.7	16.9	17.8	24	25.5	21.5	9	7.3	9	9	8.4	9.8	9.1		21.1	16.1	18.3	22.7	15.4	17.6	19.4	17.7	15.6	9.5	13.4	17.1	9.2	12.2	15.9	17
120	6.7	4.1	5.2	6.8	4.3	5.1	5.8	6.9	18.2	18.1	26.6	14.9	14.8	21.3	22.6	16.3	7.4	6.4	6.9	6.2	6.2	7.8	7.1		17.2	15.3	13.8	15.6	11.4	16	14.4	12.3	9.7	9.1	9.5	14.2	6.7	10	11.1	10.6
Fig. 6C
Ctrl	STZ/Sham	STZ/Nor-Ctrl	STZ/T2D-Ctrl	STZ/T2D-PAX6
1147	2319	1376	2269	1862
773.3	2465	1004	1935	1562
1268	3278	1289	2294	1694
1172	2164	1472	2618	2017
1247	2161	1255	1866	1361
1118	2742	1319	2330	1531
1016	2900	1508	2269	1977
1181	2665		2266	2095
Fig. 6D
STZ/Nor-Ctrl	STZ/T2D-Ctrl	STZ/T2D-PAX6
11.8841	4.09278	11.6963
12.5975	6.87136	13.2546
13.1419	4.56213	9.55607
15.9393	5.68858	10.7388
17.3286	3.69852	5.76368
16.296	6.23303	6.94645
8.93652	5.14413	8.2231
	3.99003	7.30178
Fig. 6E
STZ/Nor-Ctrl	STZ/T2D-Ctrl	STZ/T2D-PAX6
31.0332	16.4185	25.6312
28.6701	12.2361	22.5363
25.7592	17.3502	24.3637
22.7482	14.0234	19.5534
	11.5723	16.9144
Fig. 6F
STZ/Nor-Ctrl	STZ/T2D-Ctrl	STZ/T2D-PAX6
2.50782	12.7321	8.27595
5.70445	10.744	6.53437
3.86607	10.9511	9.05603
4.25115	9.505	7.2963
4.98853	8.1448	5.71825
