# Supplementary material for: Paired box 6 gene delivery preserves beta cells and improves islet transplantation efficacy
Source: EMBO Mol Med. 2023 Nov 7;15(12):e17928. doi: 10.15252/emmm.202317928 (PMC10701606; doi:10.15252/emmm.202317928)
Supplement: Supplementary file 8 — Source Data for Figure 7 [file EMMM-15-e17928-s004.zip]

Archive with 22 entries (21 files):
- Figure_7/
- Figure_7/7L_STZ_Ctrl-H_DAPI.tif
- Figure_7/7L_STZ_Ctrl-H_Glucagon.tif
- Figure_7/7L_STZ_Ctrl-H_Insulin.tif
- Figure_7/7L_STZ_Ctrl-H_Merged.tif
- Figure_7/7L_STZ_Ctrl-L_DAPI.tif
- Figure_7/7L_STZ_Ctrl-L_Glucagon.tif
- Figure_7/7L_STZ_Ctrl-L_Insulin.tif
- Figure_7/7L_STZ_Ctrl-L_Merged.tif
- Figure_7/7L_STZ_PAX6-L_DAPI.tif
- Figure_7/7L_STZ_PAX6-L_Glucagon.tif
- Figure_7/7L_STZ_PAX6-L_Insulin.tif
- Figure_7/7L_STZ_PAX6-L_Merged.tif
- Figure_7/7M_STZ_Ctrl-L_DAPI.tif
- Figure_7/7M_STZ_Ctrl-L_Insulin.tif
- Figure_7/7M_STZ_Ctrl-L_Merged.tif
- Figure_7/7M_STZ_Ctrl-L_Tunel.tif
- Figure_7/7M_STZ_PAX6-L_DAPI.tif
- Figure_7/7M_STZ_PAX6-L_Insulin.tif
- Figure_7/7M_STZ_PAX6-L_Merged.tif
- Figure_7/7M_STZ_PAX6-L_Tunel.tif
- Figure_7/Figure_7_numerical_data.xlsx
