# Supplementary material for: Paired box 6 gene delivery preserves beta cells and improves islet transplantation efficacy
Source: EMBO Mol Med. 2023 Nov 7;15(12):e17928. doi: 10.15252/emmm.202317928 (PMC10701606; doi:10.15252/emmm.202317928)
Supplement: Supplementary file 8 — Source Data for Figure 7 [file EMMM-15-e17928-s004.zip › Figure_7/Figure_7_numerical_data.xlsx]

## Sheet: Sheet1
Fig. 7H
Time (week)	Ctrl									STZ/Sham									STZ/Ctrl-H									STZ/Ctrl-L									STZ/PAX6-L
-1	7.3	7.9	8.1	8.7	8.6	7.7	8.5	8.2	7.7	7.9	6.5	7.9	7.4	7.8	7.2	6.2	8.5	8.3	6.9	7.2	7.3	8.1						7.1	7.6	7.2	7.4	7.3	8.3	8.3	6.9	7.8	8.2	7.3	7.7	8	6.8	7.6	7.5	7.2	8
0	7.2	8.1	7.3	8.3	7.9	8.1	8.1	7.2	7.4	22.6	22	22.6	21	23.8	21.9	22.3	21	20.3	23.4	20.9	22.1	21.2						20.7	21.4	22.5	21.5	20.3	21.9	21.2	23.4	21.1	22.1	23.5	20.7	22.3	22.6	20.4	23.7	20.8	21
1	6.9	7.8	7.9	8.5	7.6	8	7.8	8.3	7.6	28.6	24.6	27.6	27.4	22.4	25.5	26.6	26.4	25.3	10.5	8.7	13.8	16.1						15.2	19.1	16.9	22.9	15.4	19.7	18.5	19.5	23.6	13.5	10.6	11	12.5	18.2	13.2	20.2	15.5	17
2	7.2	8.2	8.2	8.4	8.1	7.1	7.8	7.7	7.8	32.9	25.6	31.7	25	23	20.5	23.3	23.4	31.9	12.9	10	13.4	11.9						11.8	19.1	18.2	24.3	23.8	15.6	14.9	14.3	16.4	15	11.1	10.9	14.8	15.6	14	17.4	14.9	13.1
3	7.7	7.8	7.8	8.2	8.2	6.7	7.9	8.2	7.5	33.2	24.8	33.1	34	22.5	24.3	25	25.7	27.4	13.5	10.3	10.1	10.2						13.4	18.2	15.1	21.7	12.8	23.5	17.9	18.3	20.7	16.7	13.2	10	13.4	15	11.2	17.7	14.6	11.3
4	7.9	7.3	8.3	6.8	8.2	7.5	8.6	7.2	8	33.9	31.5	34	30.2	27.3	25.4	29.3	32.5	29.6	13.4	9.9	10.3	11.4						13	16.1	16	21.9	21.6	17.6	19.9	18.9	22.6	13.5	12.7	9.7	14.8	16.6	12.1	21	11.6	11.5
Fig. 7I
Time (min)	Ctrl									STZ/Sham									STZ/Nor-Ctrl (1500)									STZ/Nor-Ctrl (1000)									STZ/Nor-PAX6 (1000)
0	2.8	3.4	3.4	2.8	3.4	3.6	2.6	2.8	3.6	11.8	9	8.6	6.2	8.3	7.8	5.2	8.1	4.7	4.3	3.7	3.6	3.7						4.4	5.4	4.3	4.8	4.7	5.6	4.8	4	4.8	3.4	4.4	3.8	3.1	3.7	3.8	3.1	5.2	3.8
15	12.9	10.4	13.3	11.3	15.3	11.3	10	8	8.5	17.2	16.5	18.2	14.7	20.1	19	19.7	19.9	15.1	10.1	11.9	11.1	14.3						13.9	13.4	13.7	13.5	21.9	16.8	12.7	13.7	17.7	12.7	10.2	12	12.9	11.2	14.4	15.1	15.1	13.2
30	16.4	11.5	12.4	14.4	12.2	18.1	9.8	8.5	8.3	22.5	20	24.5	21.8	27.1	23.2	25.7	24.2	22.7	12.8	14.9	13.4	14.9						16.2	15.9	15.5	16.8	25.6	20.5	19.3	18.5	19.5	16.5	12.9	15	15.6	13.5	15	13.7	17.7	19.4
60	12.3	6	7.5	10.7	6.8	13.1	5.9	5.7	5.8	18.5	20.3	20.7	22.9	26.4	19.2	26.8	27.8	19.6	8.3	8.9	10.4	9.9						13	15.3	11	12.7	20.5	14.7	18.5	15.3	16.4	15.5	8.4	9	9.7	10.5	10	7.2	11.7	17.1
90	5.9	3.3	4.6	6	4.2	7.3	3.4	2.9	5.5	18.2	15.9	16.3	18.6	23.7	18.9	22.7	24.6	15.2	4.5	6.8	7.2	7.6						10.2	12.2	9	9.9	13.1	11.3	14.6	10.5	12	12.2	4.6	6.9	5.5	7.3	7.7	5.5	9.3	11.4
120	3.7	3.4	3.3	3.7	3.4	4	3.3	3.1	5.3	11.8	14.7	12.6	14.7	20.9	18	22.2	21.7	10.8	4	5.7	3.2	6.9						8.4	9	6.3	7.6	8.5	10.1	11.1	6.7	10	8.6	4.1	5.8	3.7	3.3	7	4.3	7.2	8.3
Fig. 7J
Ctrl	STZ/Sham	STZ/Ctrl-H	STZ/Ctrl-L	STZ/PAX6-L
1185	2131	915.8	1428	1547
770.3	2072	1098	1559	927.8
916.5	2188	1071	1281	1110
1071	2223	1206	1409	1079
910.5	2790		2075	1083
1276	2279		1687	1218
718.5	2731		1820	1004
636.8	2801		1526	1402
759.8	1979		1742	1643
Fig. 7K
STZ/Ctrl-H	STZ/Ctrl-L	STZ/PAX6-L
15.885	7.95135	13.3663
22.139	7.48836	13.1248
17.497	11.7962	20.8144
20.1459	12.0176	15.48
	7.93122	17.1105
	8.93772	10.6488
	12.3799	15.5202
	10.8702	23.8339
	15.8624	17.191
Fig. 7L
STZ/Ctrl-H	STZ/Ctrl-L	STZ/PAX6-L
24.5388	13.8352	25.0073
27.3255	11.2348	37.2822
33.4261	17.9814	29.5099
32.1407	16.007	21.439
	24.7906	19.3346
	19.6668	25.3444
Fig. 7M
STZ/Ctrl-L	STZ/PAX6-L
2.62539	1.81696
3.16912	2.48852
3.09909	2.07606
4.93526	3.35408
3.9793	2.43075
